# Supplementary material for: Environmentally Friendly Approach to Knoevenagel Condensation of Rhodanine in Choline Chloride: Urea Deep Eutectic Solvent and QSAR Studies on Their Antioxidant Activity
Source: Molecules. 2018 Jul 29;23(8):1897. doi: 10.3390/molecules23081897 (PMC6222480; doi:10.3390/molecules23081897)
Supplement: Supplementary file 1 [file molecules-23-01897-s001.zip]

Archive with 2 entries (2 files):
- molecules-327901/molecules-327901.pdf
- molecules-327901/Table SM 1.csv.xlsx
