# Supplementary material for: Environmentally Friendly Approach to Knoevenagel Condensation of Rhodanine in Choline Chloride: Urea Deep Eutectic Solvent and QSAR Studies on Their Antioxidant Activity
Source: Molecules. 2018 Jul 29;23(8):1897. doi: 10.3390/molecules23081897 (PMC6222480; doi:10.3390/molecules23081897)
Supplement: Supplementary file 1 [file molecules-23-01897-s001.zip › molecules-327901/Table SM 1.csv.xlsx]

## Sheet: Sheet1
MolID	SPH	Mor24e	G2m	Exp. endpoint	Pred. by model eq.	Pred.Mod.Eq. Residual	HAT i/i (h*=0.5714)	Std.Pred.Mod.Eq. Residual
2a_opt	0.82	0.122	0.201	1.0362	0.9059	-0.1303	0.2581	-0.3977
2b_opt	0.852	-0.029	0.19	1.9586	1.9381	-0.0205	0.353	-0.0671
2c_opt	0.928	0.207	0.177	0.8041	0.5328	-0.2713	0.1085	-0.7554
2d_opt	0.934	0.178	0.165	0.9957	1.1767	0.181	0.0913	0.4993
2e_opt	0.956	0.049	0.195	0.1475	0.3366	0.1891	0.2374	0.5693
2f_opt	0.937	0.123	0.175	0.4067	1.0021	0.5954	0.0801	1.6321
2g_opt	0.838	0.168	0.183	1.301	1.298	-0.003	0.0924	-0.0084
2h_opt	0.936	0.126	0.185	0.8477	0.5454	-0.3023	0.1143	-0.8446
2i_opt	0.928	0.074	0.188	0.6676	0.7692	0.1016	0.132	0.2867
2j_opt	0.832	0.251	0.171	0.857	1.436	0.579	0.1052	1.6091
2k_opt	0.95	0.078	0.183	1.2366	0.7713	-0.4653	0.1302	-1.3115
2l_opt	0.825	0.426	0.177	0.5114	0.2687	-0.2427	0.466	-0.8732
2m_opt	0.866	0.242	0.173	0.6861	1.0856	0.3994	0.0796	1.0946
2n_opt	0.855	0.208	0.167	1.4685	1.6423	0.1738	0.0768	0.4755
2o_opt	0.689	0.226	0.173	3	2.7873	-0.2127	0.5832	-0.8663
3a_opt	0.92	0.097	0.151	2.301	2.3785	0.0775	0.251	0.2355
3b_opt	0.914	0.102	0.163	2.3979	1.8665	-0.5314	0.1199	-1.4893
3c_opt	0.923	0.23	0.15	2.3979	1.6654	-0.7325	0.1972	-2.1492
3d_opt	0.911	0.265	0.183	0	0.0995	0.0995	0.2019	0.2929
3e_opt	0.916	0.156	0.153	1.6198	2.001	0.3812	0.1673	1.0982
3f_opt	0.913	0.199	0.153	1.6576	1.7921	0.1345	0.1545	0.3846
